# Supplementary material for: Rapid and Cost-Effective ABO Blood Genotyping Using a Freeze-Dried, Point-of-Care Ready Loop-Mediated Isothermal Amplification (LAMP) Assay
Source: Diagnostics (Basel). 2025 Oct 12;15(20):2568. doi: 10.3390/diagnostics15202568 (PMC12563363; doi:10.3390/diagnostics15202568)
Supplement: Supplementary file 1 [file diagnostics-15-02568-s001.zip]

Archive with 1 entries (1 files):
- diagnostics-3875198-supplementary.pdf
